# Supplementary material for: Enhanced Anti-Inflammatory Activity of Tilianin Based on the Novel Amorphous Nanocrystals
Source: Pharmaceuticals (Basel). 2024 May 17;17(5):654. doi: 10.3390/ph17050654 (PMC11125044; doi:10.3390/ph17050654)
Supplement: Supplementary file 1 [file pharmaceuticals-17-00654-s001.zip]

Archive with 1 entries (1 files):
- pharmaceuticals-2974214-supplementary.pdf
